# Supplementary material for: Polysaccharides from Brasenia schreberi with Great Antioxidant Ability and the Potential Application in Yogurt
Source: Molecules. 2023 Dec 26;29(1):150. doi: 10.3390/molecules29010150 (PMC10780003; doi:10.3390/molecules29010150)
Supplement: Supplementary file 1 [file molecules-29-00150-s001.zip]

Archive with 1 entries (1 files):
- molecules-2698267-supplementary.pdf
